# Supplementary material for: Factors affecting yawning frequencies in preterm neonates
Source: PLoS One. 2022 May 6;17(5):e0268083. doi: 10.1371/journal.pone.0268083 (PMC9075618; doi:10.1371/journal.pone.0268083)
Supplement: S1 File — (CSV) [file pone.0268083.s001.csv]

id	couple	twin	born	sex	GA	CH	PMA	BW	bwdif	pc_01	pc_02	y_01	y_02	avg_01	avg_02	y_tot	pc_tot	qs_1	qs_2
1	1	1	2	M	252	5	257	2855	675	2298	1327	6	4	2.672	3.1445	10	3625	666	0
2	1	1	1	F	252	7	259	2180	-675	2652	2124	2	1	2.3585	2.54	3	4776	1031	982
3	2	1	1	M	242	7	249	2520	-30	2467	2377	7	0	3.502		7	4844	564	1204
4	2	1	2	F	242	7	249	2550	30	2451	2527	4	2	4.333	1.864	6	4978	480	431
5	3	1	2	F	238	3	241	2760	190	2100	2542	4	2	3.756	4.276	6	4642	0	382
6	3	1	1	F	238	3	243	2570	-190	1252	2521	0	0			0	3773	991	974
7	4	1	2	M	236	6	242	2400	-65	2058	2407	2	0	3.5345		2	4465	1378	1457
8	4	1	1	M	236	6	242	2465	65	2221	2099	0	0			0	4320	1489	1391
9	5	1	2	M	243	14	257	2090	-80	1655	1805	10	0	2.8372		10	3460	0	1082
10	5	1	1	M	243	14	257	2170	80	965	1668	2	1	2.715	3.618	3	2633	0	0
11	6	1	1	M	241	4	245	2320	350	3482	1862	0	0			0	5344	1378	455
12	6	1	2	M	241	4	245	1970	-350	2058	1812	0	2		2.682	2	3870	0	0
13	7	1	2	M	241	15	256	1785	35	1681	1646	0	0			0	3327	712	163
14	7	1	1	M	241	15	256	1750	-35	1584	1827	0	0			0	3411	607	1001
15	8	1	2	M	258	9	267	2250	490	1736	1201	2	1	1.7185	2.612	3	2937	238	0
16	8	1	1	F	258	9	267	1760	-490	1627	1099	0	0			0	2726
17	9	1	1	M	213	24	237			1077	1787	5	1	2.266	1.205	6	2864	0	0
18	9	1	2	M	213	24	237			526	1744	1	0	4.424		1	2270	0	0
19	10	1	2	F	242	8	250	2650	160	966	0	3		6.174		3	966	195
20	10	1	1	F	242	8	250	2490	-160	2162	0	0				0	2162	690
21	11	0		F	222	18	240	1200		2155	2376	5	0	3.144		5	4531	0	1030
22	12	0		M	238	7	245	2190		1343	1685	0	0			0	3028	579	1465
23	13	0		M	233	7	240	1880		1730	2400	0	0			0	4130	0	0
24	14	0		F	168	87	255	470		2467	2116	1	2	2.774	1.725	3	4583	1245	725
25	15	0		F	222	22	244	1640		1875	1900	0	0			0	3775	1558	0
26	16	0		M	237	10	247	2320		2240	2108	5	0	2.856		5	4348	709	1159
27	17	0		M	230	17	247	2300		3487	2107	0	2		2.79	2	5594	1398	1136
28	18	0		F	208	35	243	1600		2698	1496	1	0	3.123		1	4194	743	0
29	19	0		M	214	34	248	1855		2038	1866	0	0			0	3904	688	908
30	20	0		M	204	43	247	1240		1320	2332	4	4	2.542	3.962	8	3652	188	262
31	21	0		M	239	6	245	2590		4276	1775	2	0	3.419		2	6051	1308	913
32	22	0		F	192	61	253	800		2334	1837	1	0	4.16		1	4171	848	0
33	23	0		F	223	29	252	975		2113	2042	0	0			0	4155	0	0
34	24	0		M	190	41	231	940		2736	2379	2	0	2.914		2	5115	0	398
35	25	0		F	252	6	258	3240		1776	1925	1	0	2.767		1	3701	0	1318
36	26	0		F	191	50	241	820		1216	1327	0	0			0	2543	0	683
37	27	0		M	235	19	254	1680		2111	2362	0	0			0	4473	387	540
38	28	0		F	223	25	248	1220		1820	3004	5	2	3.52	4.252	7	4824	0	1150
39	29	0		F	232	13	245	1680		2349	1923	1	0	3.532		1	4272	1172	1525
40	30	0		F	245	10	255	2310		2516	2433	2	0	2.358		2	4949	1435	1329
41	31	0		M	245	9	254	2100		1068	2121	7	1	3.348	4.725	8	3189	0	926
42	32	0		F	251	10	261			1855	1153	1	2	2.682	6.237	3	3008	0	0
43	33	0		M	223	11	234	1785		1798	1553	0	0			0	3351	732	563
44	34	0		M	209	38	247	970		3024	1913	0	0			0	4937	210	0
45	35	0		M	262	10	272	2800		1546	2400	0	0			0	3946	0	951
46	36	0		F	222	25	247	1730		2517	2352	0	0			0	4869	0	1330
47	37	0		M	208	20	228	980		1801	1812	2	0	1.834		2	3613	0	373
48	38	1	1	M	216	22	238	1530	100	1777	1811	0	0			0	3588	0	0
49	38	1	2	M	216	22	238	1430	-100	1802	1882	1	0	3.88		1	3684	0	1610
50	39	1	2	M	213	30	243	1310	-95	1797	1738	5	0	2.81		5	3535	192	236
51	39	1	1	F	213	30	243	1405	95	1745	1597	1	0	3.197		1	3342	446	0
52	40	1	2	F	176	79	255	655	-35	1825	510	0	0			0	2335	1052	0
53	40	1	1	F	176	79	255	690	35	1858	362	0	0			0	2220	1354	0
54	41	1	1	M	240	17	257	2060	915	1890	879	0	2		4.07	2	2769	1305	0
55	41	1	2	M	240	17	257	1145	-915	1625	1802	0	2		5.118	2	3427	0	0
56	42	0		F	221	72	293	795		1681	1650	0	0			0	3331	738	1299
57	43	0		F	237	12	249	2225		1660	1124	3	6	2.32	3.43	9	2784	0	0
58	44	0		F	231	9	240	1790		1831	1916	0	0			0		1121	585
