# Supplementary material for: Factors affecting yawning frequencies in preterm neonates
Source: PLoS One. 2022 May 6;17(5):e0268083. doi: 10.1371/journal.pone.0268083 (PMC9075618; doi:10.1371/journal.pone.0268083)
Supplement: S2 File — (R) [file pone.0268083.s002.R]

library("ez"); library(ggplot2); library(multcomp); library(nlme); library(reshape); 
library(lme4); library("afex"); library(nlme)

yawn <- read.csv("S1_File.csv", header=T)


#wide 

yawn$id<-factor(yawn$id, labels = c(1:58))
yawn$couple<-factor(yawn$couple, labels = c(1:44))
yawn$born<-factor(yawn$born, labels = c("1", "2"))
yawn$sex<-factor(yawn$sex, labels = c("M", "F"))
yawn$twin<-factor(yawn$twin, labels = c("0", "1"))

yawn$absd <- abs(yawn$bwdif)
yawn$bworder <- as.numeric(yawn$bwdif>0)
yawn$bworder<-factor(yawn$bworder, labels = c("0", "1"))
yawn$chg <- as.numeric(yawn$CH>0)


sex <-  glmer(y_tot ~ sex +(1|couple), offset= log(pc_tot), data=yawn, family=poisson)
sextwin <-  glmer(y_tot ~ sex*twin +(1|couple), offset= log(pc_tot), data=yawn, family=poisson)
sex <-  glmer(y_tot ~ BW +(1|couple), offset= log(pc_tot), data=yawn, family=poisson)


#BIRTHWEIGHT
twins <- subset(yawn, twin=="1")
sing <- subset(yawn, twin=="0")

twins$bwg <- as.numeric(twins$BW>2130)
twins$bwg<-factor(twins$bwg, labels = c("0", "1"))
twins$chg <- as.numeric(twins$CH>11)
twins$chg<-factor(twins$chg, labels = c("0", "1"))
twins$born<-factor(twins$born, labels = c("1", "2"))
twins$gag <- as.numeric(twins$GA>median(twins$GA))
twins$gag<-factor(twins$gag, labels = c("0", "1"))


bw <-  glmer(y_tot ~ bwg +(1|couple), offset= log(pc_tot), data=twins, family=poisson)
#bw-birth order interaction?ls
bwb2 <-  glmer(y_tot ~ bwg*born +(1|couple), offset= log(pc_tot), data=twins, family=poisson, na.action=na.exclude)
bwbnested <-  glmer(y_tot ~ bwg/born +(1|couple), offset= log(pc_tot), data=twins, family=poisson, na.action=na.exclude)
bwbnested2 <-  glmer(y_tot ~ born/bwg +(1|couple), offset= log(pc_tot), data=twins, family=poisson, na.action=na.exclude)

lsmeans(bwbnested, pairwise~born/bwg, adjust="tukey") 

bwb <-  glmer(y_tot ~ born:bwg +(1|couple), offset= log(pc_tot), data=twins, family=poisson, na.action=na.exclude)
summary(bwb)
lsmeans(bwb, pairwise~born:bwg, adjust="tukey") 

bwb <-  glmer(y_tot ~ born:bwg +(1|couple), offset= log(pc_tot), data=twins, family=poisson, na.action=na.exclude)


#playing with categorical variables

bwbnoint <-  glmer(y_tot ~ born:bwg +(1|couple) -1, offset= log(pc_tot), data=twins, family=poisson, na.action=na.exclude)
twins$bwg2 <- relevel(twins$bwg, ref="1")
twins$born2 <- relevel(twins$born, ref="2")
	#good:
bwb <-  glmer(y_tot ~ born2:bwg +(1|couple), offset= log(pc_tot), data=twins, family=poisson, na.action=na.exclude)
bwb2 <-  glmer(y_tot ~ born:bwg2 +(1|couple), offset= log(pc_tot), data=twins, family=poisson, na.action=na.exclude)

lsmeans(bwb, pairwise~born2:bwg, adjust="tukey") 


	#DEVIATION CODING (IMPORTANT)

contrasts(twins$bwg) <- rbind(-.5, .5)
colnames(contrasts(twins$bwg)) <- levels(twins$bwg)[2]

contrasts(twins$born) <- rbind(-.5, .5)
colnames(contrasts(twins$born)) <- levels(twins$born)[2]

contrasts(twins$born)<-'contr.sum'
contrasts(twins$bwg)<-'contr.sum'

bwb <-  glmer(y_tot ~ born:bwg +(1|couple/id), offset= log(pc_tot), data=twins, family=poisson, na.action=na.exclude)

	#old
	bw <-  glmer(y_tot ~ bworder*born +(1|couple/id), offset= log(pc_tot), data=twins, family=poisson)
	bwint <-  glmer(y_tot ~ bworder:born +(1|couple/id), offset= log(pc_tot), data=twins, family=poisson)
	bwd <-  glmer(y_tot ~ bwdif +(1|couple/id), offset= log(pc_tot), data=twins, family=poisson)


#longbwg
longyawns <- read.csv("longyawns.csv", header=T)
longyawns$id<-factor(longyawns$id, labels = c(1:58))
longyawns$couple<-factor(longyawns$couple, labels = c(1:44))
longyawns$born<-factor(longyawns$born, labels = c("1", "2"))
longyawns$sex<-factor(longyawns$sex, labels = c("M", "F"))
longyawns$twin<-factor(longyawns$twin, labels = c("0", "1"))
longyawns$bwg <- as.numeric(longyawns$BW>1790)
longyawns$bwg<-factor(longyawns$bwg, labels = c("0", "1"))
longyawns$gag <- as.numeric(longyawns$GA>median(longyawns$GA))
longyawns$gag<-factor(longyawns$gag, labels = c("0", "1"))


twins <- subset(longyawns, twin=="1")
sing <- subset(longyawns, twin=="0")

condbw <-  glmer(yawns ~ twin+condition+bwg +(1|couple/id), offset= log(percod), data=longyawns, family=poisson)


cond <-  glmer(yawns ~ condition +(1|couple/id), offset= log(percod), data=longyawns, family=poisson)
condga <-  glmer(yawns ~ condition+gag +(1|twin/couple/id), offset= log(percod), data=longyawns, family=poisson)
	#worse:
		condgaint <-  glmer(yawns ~ condition*gag +(1|couple/id), offset= log(percod), data=longyawns, family=poisson)
condga <-  glmer(yawns ~ condition+gag:twin +(1|couple/id), offset= log(percod), data=longyawns, family=poisson)


condbw <-  glmer(yawns ~ twin+condition+bwg +(1|couple/id), offset= log(percod), data=longyawns, family=poisson)

condbwtw <-  glmer(yawns ~ condition+bwg+twin +(1|twin/couple/id), offset= log(percod), data=longyawns, family=poisson)
condbwtwin <-  glmer(yawns ~ condition+bwg:twin +(1|twin/couple/id), offset= log(percod), data=longyawns, family=poisson)
condbwtwint <-  glmer(yawns ~ condition*bwg*twin +(1|twin/couple/id), offset= log(percod), data=longyawns, family=poisson)


condbwsing <-  glmer(yawns ~ condition+bwg +(1|couple/id), offset= log(percod), data=sing, family=poisson)
condbwtwins <-  glmer(yawns ~ condition+bwg +(1|couple/id), offset= log(percod), data=twins, family=poisson)

#interessante: i gemelli secondi nati con peso bw maggiore sbadigliano di più
condbwtwborn <-  glmer(yawns ~ condition+bwg:born +(1|couple/id), offset= log(percod), data=twins, family=poisson)
summary(condbwtwborn)
last <-  glmer(yawns ~ condition+bwg*born +(1|couple/id), offset= log(percod), data=twins, family=poisson)


condbwint <-  glmer(yawns ~ condition*bwg +(1|couple/id), offset= log(percod), data=longyawns, family=poisson)
condbwtwin <-  glmer(yawns ~ condition+bwg*twin +(1|couple/id), offset= log(percod), data=longyawns, family=poisson)
condbwborn <-  glmer(yawns ~ condition+bwg+born +(1|couple/id), offset= log(percod), data=longyawns, family=poisson)


bar <- ggplot(longyawns, aes(bwg, (yawns/percod)*60, fill = condition))
bar + stat_summary(fun.y = mean, geom = "bar", position="dodge") + stat_summary(fun.data = mean_cl_normal, geom = "errorbar", position = position_dodge(width = 0.90), width = 0.2) + labs(x = "BW Group", y = "Yawns per Minute", fill = "Condition")


	#ages
		#singletons - comprehensive (sleep+nonsleep)
			#before

ga <-  glm(y_01 ~ GA, offset=log(pc_01) , data=sing, family=poisson, na.action=na.omit)
pma <-  glm(y_01 ~ PMA, offset=log(pc_01) , data=sing, family=poisson, na.action=na.omit)
ch <-  glm(y_01 ~ CH, offset=log(pc_01) , data=sing, family=poisson, na.action=na.omit)
gach <-  glm(y_01 ~ GA+CH, offset=log(pc_01) , data=sing, family=poisson, na.action=na.omit)
chbw <-  glm(y_01 ~ CH+BW, offset=log(pc_01) , data=sing, family=poisson, na.action=na.omit)
gachbw <-  glm(y_01 ~ GA+CH+PMA, offset=log(pc_01) , data=sing, family=poisson, na.action=na.omit)
tot <-  glm(y_01 ~ CH+GA+PMA+BW, offset=log(pc_01) , data=sing, family=poisson, na.action=na.omit)

anova(ga, pma, ch, bw, chbw, gachbw, tot)
			#after (nothing worth running)
ga <-  glm(y_02 ~ GA, offset=log(pc_02) , data=sing, family=poisson, na.action=na.omit)
pma <-  glm(y_02 ~ PMA, offset=log(pc_02) , data=sing, family=poisson, na.action=na.omit)
ch <-  glm(y_02 ~ CH, offset=log(pc_02) , data=sing, family=poisson, na.action=na.omit)
gach <-  glm(y_02 ~ GA+CH, offset=log(pc_02) , data=sing, family=poisson, na.action=na.omit)
chbw <-  glm(y_02 ~ CH+BW, offset=log(pc_02) , data=sing, family=poisson, na.action=na.omit)
gachbw <-  glm(y_02 ~ GA+CH+PMA, offset=log(pc_02) , data=sing, family=poisson, na.action=na.omit)
tot <-  glm(y_02 ~ CH+GA+PMA+BW, offset=log(pc_02) , data=sing, family=poisson, na.action=na.omit)


		#singletons - excluding qs

			#before

sing$nonsleeping <- sing$pc_01-sing$qs_1
sing$sleepratio <- sing$qs_1/sing$pc_01
nosleep <- subset(sing, sing$nonsleeping > 1200)

ga <-  glm(y_01 ~ GA, offset=log(nonsleeping) , data=nosleep, family=poisson, na.action=na.omit)
pma <-  glm(y_01 ~ PMA, offset=log(nonsleeping) , data=nosleep, family=poisson, na.action=na.omit)
ch <-  glm(y_01 ~ CH, offset=log(nonsleeping) , data=nosleep, family=poisson, na.action=na.omit)
gach <-  glm(y_01 ~ GA+CH, offset=log(nonsleeping) , data=nosleep, family=poisson, na.action=na.omit)
gachi <-  glm(y_01 ~ GA*CH, offset=log(nonsleeping) , data=nosleep, family=poisson, na.action=na.omit)
gach <-  glm(y_01 ~ GA+CH+BW, offset=log(nonsleeping) , data=nosleep, family=poisson, na.action=na.omit)

#long

longyawns <- read.csv("longyawns.csv", header=T)
longyawns$id<-factor(longyawns$id, labels = c(1:58))
longyawns$couple<-factor(longyawns$couple, labels = c(1:44))
longyawns$born<-factor(longyawns$born, labels = c("1", "2"))
longyawns$sex<-factor(longyawns$sex, labels = c("M", "F"))
longyawns$twin<-factor(longyawns$twin, labels = c("0", "1"))


#before vs after qs_ratio  NO SIGN. DIFFERENCE

yawn$ratio_01 <- yawn$qs_1/yawn$pc_01
yawn$ratio_02 <- yawn$qs_2/yawn$pc_02
twins <- subset(yawn, twin=="1")
sing <- subset(yawn, twin=="0")
first<- subset(twins, born=="1")
sec<- subset(twins, born=="2")


with(sing, friedman.test(cbind(ratio_01, ratio_02)))
with(twins, friedman.test(cbind(ratio_01, ratio_02)))
with(first, friedman.test(cbind(ratio_01, ratio_02)))
with(sec, friedman.test(cbind(ratio_01, ratio_02)))


	#non sleeping [+qs rate control]
	
longyawns$nonsleeping <- longyawns$percod-longyawns$qs
longyawns$sleepratio <- longyawns$qs/longyawns$percod
nosleep <- subset(longyawns, longyawns$nonsleeping > 1000)

cond <-  glmer(yawns ~ condition +(1|twin/couple/id), offset= log(nonsleeping), data=nosleep, family=poisson)
condtwin <-  glmer(yawns ~ condition+twin +(1|twin/couple/id), offset= log(nonsleeping), data=nosleep, family=poisson)
condqs <-  glmer(yawns ~ condition+sleepratio +(1|twin/couple/id), offset= log(nonsleeping), data=nosleep, family=poisson)

#yawn modulation controlled

RI <-  glmer(yawns ~ 1 +(1|couple/id), offset= log(percod), data=longyawns, family=poisson)
cond <-  glmer(yawns ~ condition +(1|couple/id), offset= log(percod), data=longyawns, family=poisson)
condqs <-  glmer(yawns ~ condition +sleepratio+(1|couple/id), offset= log(percod), data=longyawns, family=poisson)
condsrsing <-  glmer(yawns ~ condition +sleepratio+(1|couple/id), offset= log(percod), data=longsing, family=poisson)
condsrsing <-  glmer(yawns ~ condition +sleepratio+(1|couple/id), offset= log(percod), data=longtwins, family=poisson)

# 4 levels

RI1 <-  glmer(yawns ~ 1 +(1|id), offset= log(percod), data=longyawns, family=poisson)
RI2 <-  glmer(yawns ~ 1 +(1|couple/id), offset= log(percod), data=longyawns, family=poisson)
RI3 <-  glmer(yawns ~ 1 +(1|twin/couple/id), offset= log(percod), data=longyawns, family=poisson)
cond <-  glmer(yawns ~ condition +(1|twin/couple/id), offset= log(percod), data=longyawns, family=poisson)
condtwin <-  glmer(yawns ~ condition +twin+(1|twin/couple/id), offset= log(percod), data=longyawns, family=poisson)

anova(RI1, RI2, RI3, cond, condrat)


#twins - secondo nato


longtwins <- subset(longyawns, twin=="1")
nstwins <- subset(nosleep, twin=="1")


condqs <-  glmer(yawns ~ condition +sleepratio+(1|couple/id), offset= log(nonsleeping), data=nstwins, family=poisson)


RI <-  glmer(yawns ~ 1 +(1|couple/id), offset= log(percod), data=longtwins, family=poisson)
cond <-  glmer(yawns ~ condition +(1|couple/id), offset= log(percod), data=longtwins, family=poisson)
condborn <-  glmer(yawns ~ condition +born+(1|couple/id), offset= log(percod), data=longtwins, family=poisson)
condborn <-  glmer(yawns ~ condition +born+(1|couple/id), offset= log(percod), data=longtwins, family=poisson)

condbornbw <-  glmer(yawns ~ condition +born+bwdif+(1|couple/id), offset= log(percod), data=longtwins, family=poisson)

	#nosleep
cond <-  glmer(yawns ~ condition +(1|couple/id), offset= log(nonsleeping), data=nstwins, family=poisson)
condborn <-  glmer(yawns ~ condition*born +(1|couple/id), offset= log(nonsleeping), data=nstwins, family=poisson)
condbornqs <-  glmer(yawns ~ condition +born+sleepratio+(1|couple/id), offset= log(nonsleeping), data=nstwins, family=poisson)


#quiet sleep "spiega" differenza 2nd born (ma no condition) -> qsratio ~ born

cond <-  glmer(qs ~ condition +(1|couple/id), offset= log(percod), data=longtwins, family=poisson)
condborn <-  glmer(qs ~ condition +born+(1|couple/id), offset= log(percod), data=longtwins, family=poisson)

#singletons

longsing <- subset(longyawns, twin=="0")
nssing <- subset(nosleep, twin=="0")


RI <-  glmer(yawns ~ 1 +(1|couple/id), offset= log(percod), data=longtwins, family=poisson)
cond <-  glmer(yawns ~ condition +(1|couple/id), offset= log(percod), data=longtwins, family=poisson)
condborn <-  glmer(yawns ~ condition +born+(1|couple/id), offset= log(percod), data=longtwins, family=poisson)
condbornns <-  glmer(yawns ~ condition +born+(1|couple/id), offset= log(nonsleeping), data=nstwins, family=poisson)

#sex differences
	#tot
		#singletons
sexcond <-  glmer(yawns ~ sex+condition +(1|id), offset= log(percod), data=longsing, family=poisson)
		#twins
sexcondborn <-  glmer(yawns ~ sex+condition +born+(1|id), offset= log(percod), data=longtwins, family=poisson)
	#nosleep
		#singletons
sexcond <-  glmer(yawns ~ sex+condition +(1|id), offset= log(nonsleeping), data=nssing, family=poisson)
		#twins
sexcondborn <-  glmer(yawns ~ sex+condition +born+(1|id), offset= log(nonsleeping), data=nstwins, family=poisson)


#graphics TOT (sleep and no-sleep)

	#quiet sleep prima/dopo
bar <- ggplot(longyawns, aes(twin, qs/percod, fill = condition))
bar + stat_summary(fun.y = mean, geom = "bar", position="dodge") + stat_summary(fun.data = mean_cl_normal, geom = "errorbar", position = position_dodge(width = 0.90), width = 0.2) + labs(x = "Twin", y = "Quiet Sleep Rate", fill = "Condition")

bar <- ggplot(longtwins, aes(born, qs/percod, fill = condition))
bar + stat_summary(fun.y = mean, geom = "bar", position="dodge") + stat_summary(fun.data = mean_cl_normal, geom = "errorbar", position = position_dodge(width = 0.90), width = 0.2) + labs(x = "Birth Order", y = "Quiet Sleep Rate", fill = "Condition")

	#yawn single/twins
bar <- ggplot(longyawns, aes(twin, (yawns/percod)*3600, fill = condition))
bar + stat_summary(fun.y = mean, geom = "bar", position="dodge") + stat_summary(fun.data = mean_cl_normal, geom = "errorbar", position = position_dodge(width = 0.90), width = 0.2) + labs(x = "Twin", y = "Yawns per Hour", fill = "Condition")

bar <- ggplot(longtwins, aes(born, (yawns/percod)*3660, fill = condition))
bar + stat_summary(fun.y = mean, geom = "bar", position="dodge") + stat_summary(fun.data = mean_cl_normal, geom = "errorbar", position = position_dodge(width = 0.90), width = 0.2) + labs(x = "Birth Order", y = "Yawns per Hour", fill = "Condition")

bar <- ggplot(longyawns, aes(twin:bwg, (yawns/percod)*3600, fill = condition))
bar + stat_summary(fun.y = mean, geom = "bar", position="dodge") + stat_summary(fun.data = mean_cl_normal, geom = "errorbar", position = position_dodge(width = 0.90), width = 0.2) + labs(x = "Twin : BW Group", y = "Yawns per Hour", fill = "Condition")

bar <- ggplot(longyawns, aes(born:bwg, (yawns/percod)*3600, fill = condition))
bar + stat_summary(fun.y = mean, geom = "bar", position="dodge") + stat_summary(fun.data = mean_cl_normal, geom = "errorbar", position = position_dodge(width = 0.90), width = 0.2) + labs(x = "Birth Order : BW Group", y = "Yawns per Hour", fill = "Condition")


#graphics NOSLEEP

	#yawn single/twins
	
nstwins <- subset(nosleep, twin=="1")	
	
bar <- ggplot(nosleep, aes(twin, (yawns/percod)*60, fill = condition))
bar + stat_summary(fun.y = mean, geom = "bar", position="dodge") + stat_summary(fun.data = mean_cl_normal, geom = "errorbar", position = position_dodge(width = 0.90), width = 0.2) + labs(x = "Twin", y = "Yawns per Minute", fill = "Condition")

bar <- ggplot(nstwins, aes(born, (yawns/percod)*60, fill = condition))
bar + stat_summary(fun.y = mean, geom = "bar", position="dodge") + stat_summary(fun.data = mean_cl_normal, geom = "errorbar", position = position_dodge(width = 0.90), width = 0.2) + labs(x = "Birth Order", y = "Yawns per Minute", fill = "Condition")

	
